# Supplementary material for: Sexually dimorphic neuroanatomical differences relate to ASD-relevant behavioral outcomes in a maternal autoantibody mouse model
Source: Mol Psychiatry. 2021 Jul 21;26(12):7530–7. doi: 10.1038/s41380-021-01215-w (PMC8776898; doi:10.1038/s41380-021-01215-w)
Supplement: Supplementary file 2 — Supplementary Table 1 [file 41380_2021_1215_MOESM2_ESM.xlsx]

## Sheet: Supplemental Table 1
Absolute Volumes	Full Group (Males + Females)								Females Only								Males Only
	Control		MAR-ASD						Control		MAR-ASD						Control		MAR-ASD
Regions	Mean	SD	Mean	SD	P-value	FDR			Mean	SD	Mean	SD	P-value	FDR			Mean	SD	Mean	SD	P-value	FDR
amygdala	10.6712	0.307887	10.8935	0.322799	0.0225925	0.0748379	-		10.5063	0.285994	10.9164	0.317213	0.00465617	0.0435484	*		10.8223	0.251246	10.8707	0.34212	0.701187	0.929077
anterior commissure: pars anterior	1.60411	0.0421888	1.64285	0.0477617	0.00605703	0.0385227	*		1.5868	0.0203185	1.6446	0.0474432	0.00137088	0.0382154	*		1.61997	0.0510928	1.6411	0.050328	0.329652	0.718008
anterior commissure: pars posterior	0.496427	0.0203009	0.515728	0.0193324	0.00216234	0.0209349	*		0.48738	0.00874173	0.521284	0.0189415	2.82186e-05	0.00448676	**		0.504719	0.0244526	0.510172	0.0189253	0.558894	0.895531
basal forebrain	5.44749	0.108597	5.55114	0.112057	0.00296024	0.0259694	*		5.40163	0.0957938	5.53804	0.116757	0.00714442	0.0533336	-		5.48953	0.105888	5.56424	0.111172	0.113736	0.498851
bed nucleus of stria terminalis	1.46787	0.0557581	1.49788	0.0386936	0.0427344	0.109595			1.42756	0.048799	1.48663	0.0296208	0.00264221	0.0427053	*		1.50482	0.0306493	1.50913	0.04459	0.788094	0.955574
cerebellar peduncle: inferior	0.856231	0.0401509	0.86336	0.0379653	0.544165	0.670715			0.865808	0.0382313	0.871951	0.0328909	0.690498	0.819322			0.847453	0.0414687	0.854769	0.0422216	0.679468	0.911594
cerebellar peduncle: middle	1.35598	0.0825387	1.36418	0.0647758	0.713509	0.804596			1.3977	0.0760488	1.4024	0.0441005	0.861055	0.917429			1.31774	0.070939	1.32596	0.0604455	0.768778	0.947564
cerebellar peduncle: superior	1.09592	0.0460332	1.10025	0.0474506	0.757573	0.836677			1.10044	0.0532162	1.11167	0.0505833	0.617576	0.791892			1.09177	0.0403037	1.08883	0.0433891	0.867528	0.955708
cerebral aqueduct	0.487797	0.0226608	0.488147	0.0235705	0.959733	0.965807			0.489585	0.0256057	0.495385	0.025652	0.601428	0.783829			0.486157	0.0206119	0.480908	0.0198339	0.541175	0.895531
cerebral peduncle	2.41383	0.0620838	2.4484	0.0582428	0.060966	0.13653			2.40978	0.0565904	2.45518	0.0614182	0.0865224	0.19107			2.41754	0.0690365	2.44162	0.0570119	0.374715	0.744746
colliculus: inferior	5.76855	0.168715	5.81661	0.17968	0.359922	0.510961			5.76226	0.1131	5.85875	0.131586	0.0799894	0.184323			5.77432	0.212661	5.77447	0.215817	0.998621	0.998621
colliculus: superior	8.97963	0.276139	9.02872	0.306322	0.574972	0.687373			9.04996	0.282925	9.1468	0.198013	0.363451	0.535081			8.91516	0.265058	8.91063	0.356601	0.972563	0.998621
corpus callosum	14.6254	0.416437	15.0912	0.272084	6.57931e-05	0.0104614	*		14.6506	0.420749	15.1986	0.28685	0.0019227	0.0382154	*		14.6022	0.429744	14.9839	0.21868	0.0151499	0.301103
corticospinal tract/pyramids	1.18891	0.0421227	1.20253	0.039881	0.272163	0.408244			1.19698	0.0451435	1.20264	0.0312498	0.736196	0.855182			1.18151	0.0396374	1.20242	0.0486155	0.269405	0.669302
cuneate nucleus	0.228538	0.0161258	0.226317	0.0204055	0.686676	0.79117			0.228233	0.0157682	0.227822	0.021443	0.959726	0.9658			0.228818	0.0171427	0.224812	0.020239	0.612749	0.895531
dentate gyrus of hippocampus	3.37057	0.104863	3.45504	0.126145	0.0185565	0.0655664	-		3.37029	0.0800334	3.47007	0.0879248	0.0114659	0.0570513	-		3.37083	0.127158	3.44001	0.15871	0.259645	0.665863
facial nerve (cranial nerve 7)	0.24431	0.0111941	0.245019	0.0104643	0.827615	0.888525			0.246387	0.0137958	0.248244	0.0116871	0.736855	0.855182			0.242406	0.00832635	0.241793	0.00839492	0.862094	0.955708
fasciculus retroflexus	0.264814	0.00831685	0.272183	0.0106548	0.0129593	0.0608408	-		0.264009	0.0093924	0.274119	0.0123596	0.0430978	0.124592			0.265552	0.00754331	0.270247	0.00879756	0.182772	0.589973
fimbria	3.62927	0.116399	3.70735	0.0901889	0.0160179	0.0652763	-		3.65064	0.115554	3.72189	0.0590385	0.0835961	0.187208			3.60967	0.11867	3.69281	0.11459	0.102753	0.498851
fornix	0.713671	0.0181931	0.727831	0.0186558	0.0134568	0.0608408	-		0.712238	0.0176358	0.732868	0.0190435	0.0158348	0.0699371	-		0.714985	0.0193726	0.722794	0.017675	0.32553	0.718008
fourth ventricle	0.826239	0.0478989	0.834286	0.0488412	0.579739	0.6879			0.840235	0.0497222	0.840185	0.035129	0.997842	0.997842			0.813408	0.0443348	0.828387	0.0608183	0.5044	0.862361
fundus of striatum	0.189773	0.00785514	0.195435	0.00795405	0.0206721	0.0714534	-		0.187191	0.00550049	0.196765	0.00657522	0.00140305	0.0382154	*		0.19214	0.00911716	0.194106	0.00925939	0.613487	0.895531
globus pallidus	3.45561	0.114156	3.53946	0.113391	0.017502	0.0655664	-		3.47155	0.134117	3.582	0.0873686	0.033112	0.106299			3.441	0.0960435	3.49692	0.12404	0.237837	0.65722
habenular commissure	0.0290525	0.00212162	0.0301872	0.00418532	0.254576	0.385501			0.0300164	0.00194608	0.0314153	0.00304685	0.214047	0.362041			0.0281689	0.00194393	0.0289591	0.00491773	0.611735	0.895531
hippocampus	20.7189	0.606547	21.0811	0.472733	0.0312072	0.0936232	-		20.5782	0.573532	21.0682	0.390947	0.0296822	0.102596			20.8479	0.631502	21.0941	0.56222	0.336458	0.722941
hypothalamus	10.9915	0.265706	11.1246	0.2012	0.0657701	0.141851			10.8938	0.249838	11.0978	0.246363	0.06819	0.169411			11.0811	0.257208	11.1515	0.150758	0.437758	0.809345
inferior olivary complex	0.181873	0.00591163	0.182387	0.00988618	0.832643	0.888525			0.182507	0.00576403	0.179623	0.00608142	0.267106	0.420494			0.181292	0.00623869	0.185151	0.0123068	0.347475	0.726955
internal capsule	3.16224	0.110329	3.2468	0.092784	0.0081141	0.0444876	*		3.19643	0.116333	3.30479	0.0671454	0.0145332	0.0679642	-		3.1309	0.0990013	3.18881	0.0785569	0.137521	0.504872
interpedunclar nucleus	0.25368	0.0134444	0.254437	0.00905708	0.826536	0.888525			0.252091	0.0147261	0.251136	0.0102612	0.861686	0.917429			0.255136	0.0126304	0.257737	0.00655796	0.547763	0.895531
lateral olfactory tract	0.997983	0.0376234	1.0125	0.0504127	0.278214	0.41342			0.981512	0.039347	0.986438	0.0435703	0.783662	0.880067			1.01308	0.0300602	1.03857	0.044091	0.117517	0.498851
lateral septum	3.18735	0.104753	3.271	0.113706	0.0137753	0.0608408	-		3.20775	0.114762	3.31674	0.0837499	0.0193038	0.0767326	-		3.16865	0.0957911	3.22526	0.124635	0.233189	0.65722
lateral ventricle	3.71028	0.172379	3.87405	0.246848	0.0130517	0.0608408	-		3.75816	0.205218	3.96982	0.192722	0.021524	0.0806033	-		3.6664	0.129423	3.77829	0.265786	0.207182	0.610036
mammillary bodies	0.433961	0.0220693	0.441935	0.017799	0.190377	0.315312			0.440817	0.0207523	0.448813	0.0175996	0.341369	0.512054			0.427677	0.0221927	0.435057	0.0158578	0.373293	0.744746
mammilothalamic tract	0.275423	0.00700563	0.280734	0.0079374	0.0217123	0.0734524	-		0.27451	0.00574771	0.283785	0.0071489	0.00316148	0.0427053	*		0.276261	0.00815625	0.277682	0.00779179	0.674218	0.911594
medial lemniscus/medial longitudinal fasciculus	2.27555	0.0604414	2.3123	0.059469	0.0459875	0.11425			2.25849	0.063726	2.29032	0.0397581	0.175329	0.309747			2.29118	0.0552897	2.33428	0.0691576	0.112201	0.498851
medial septum	1.26958	0.0387936	1.29516	0.0270815	0.0142944	0.0614275	-		1.26389	0.0382254	1.30067	0.0295908	0.020177	0.0782476	-		1.2748	0.040242	1.28964	0.0244459	0.302786	0.687756
medulla	25.3582	0.924609	25.4787	0.965092	0.670937	0.784406			25.4407	0.979309	25.5254	0.731676	0.82069	0.887685			25.2826	0.908239	25.4321	1.18988	0.736873	0.947564
midbrain	14.4255	0.372775	14.6411	0.294312	0.0374645	0.104138			14.3052	0.390183	14.6564	0.28181	0.0251501	0.0888648	-		14.5358	0.334344	14.6258	0.319324	0.517028	0.874538
nucleus accumbens	4.21034	0.111058	4.32301	0.121383	0.00223832	0.0209349	*		4.1763	0.103366	4.34886	0.111592	0.00122524	0.0382154	*		4.24153	0.112849	4.29716	0.130453	0.285367	0.673943
olfactory bulbs	25.9705	0.769485	25.9343	0.729251	0.872281	0.918495			25.638	0.64344	25.6833	0.788113	0.884141	0.924857			26.2753	0.771978	26.1854	0.59752	0.759443	0.947564
olfactory tubercle	3.35589	0.0882232	3.44467	0.0890736	0.00164846	0.0192888	*		3.33996	0.0907104	3.40266	0.0941797	0.127437	0.254734			3.37049	0.0871786	3.48669	0.0625204	0.00152444	0.121193
optic tract	1.83563	0.0580978	1.87312	0.0535113	0.0296905	0.0925645	-		1.83617	0.0585993	1.87399	0.0587409	0.146181	0.267158			1.83514	0.0602365	1.87226	0.0506074	0.126339	0.501441
periaqueductal grey	4.10786	0.134141	4.16761	0.167388	0.192395	0.31537			4.09033	0.132185	4.2028	0.163933	0.091743	0.199824			4.12393	0.139693	4.13242	0.171001	0.897082	0.96942
pons	18.0108	0.671699	18.0292	0.536767	0.919864	0.942202			18.1803	0.726296	18.2498	0.535318	0.800967	0.880067			17.8555	0.606433	17.8087	0.459833	0.837889	0.955708
pontine nucleus	0.741447	0.076377	0.742314	0.065852	0.967735	0.967735			0.794074	0.0616802	0.785284	0.0365752	0.688655	0.819322			0.693206	0.0538512	0.699344	0.0608831	0.799996	0.955574
posterior commissure	0.158267	0.00662221	0.15956	0.00831819	0.566037	0.683924			0.161222	0.00685632	0.163261	0.00765759	0.517952	0.716125			0.155559	0.00531418	0.15586	0.00751885	0.91222	0.96942
pre-para subiculum	1.97743	0.0697831	2.02548	0.0527819	0.0128552	0.0608408	-		1.95621	0.0670244	2.03496	0.0530801	0.00625619	0.0497367	*		1.99689	0.0692271	2.01601	0.0532494	0.469099	0.838054
stratum granulosum of hippocampus	0.87663	0.0304768	0.904026	0.0343104	0.0069581	0.0425515	*		0.879599	0.0278333	0.905117	0.0240597	0.0323234	0.106299			0.873909	0.0337122	0.902936	0.0434814	0.0865529	0.487959
stria medullaris	0.71817	0.0187163	0.724657	0.0283662	0.368204	0.518093			0.725154	0.0147236	0.738442	0.0242071	0.135515	0.259602			0.711768	0.0202495	0.710873	0.0261865	0.927399	0.970108
stria terminalis	1.04017	0.0451406	1.0641	0.0272641	0.0379875	0.104138			1.05187	0.0477447	1.07092	0.0208392	0.239352	0.392339			1.02944	0.041721	1.05729	0.0320098	0.0889987	0.487959
striatum	21.525	0.691357	21.9394	0.781094	0.0660191	0.141851			21.8559	0.73418	22.3937	0.636748	0.0813458	0.184771			21.2218	0.506141	21.485	0.649366	0.288228	0.673943
subependymale zone / rhinocele	0.0848051	0.00259015	0.0854871	0.00283344	0.40366	0.548564			0.0834174	0.00247262	0.0846958	0.00272805	0.263054	0.418255			0.0860772	0.00204171	0.0862785	0.00283544	0.845979	0.955708
superior olivary complex	0.750139	0.0363567	0.753976	0.0305118	0.703911	0.799442			0.760348	0.0429179	0.765333	0.0315802	0.759564	0.875149			0.74078	0.0277369	0.742618	0.0259601	0.871558	0.955708
thalamus	18.3579	0.471054	18.5019	0.617372	0.382619	0.529007			18.5667	0.406753	18.9401	0.471584	0.0606421	0.157276			18.1665	0.458018	18.0637	0.394484	0.572211	0.895531
third ventricle	1.15857	0.0342191	1.172	0.0495212	0.29372	0.428454			1.1646	0.0318974	1.19133	0.03969	0.0970354	0.208495			1.15303	0.0367025	1.15267	0.0524645	0.984901	0.998621
ventral tegmental decussation	0.145462	0.00804996	0.148755	0.00729033	0.158138	0.279378			0.140317	0.00670201	0.145268	0.00538064	0.0704902	0.169467			0.150177	0.00616796	0.152241	0.0074779	0.476656	0.842092
lobules 1-2: lingula and central lobule (ventral)	1.60253	0.0980359	1.65899	0.0953056	0.0567962	0.13233			1.59517	0.106081	1.64697	0.100572	0.253643	0.407367			1.60929	0.0942757	1.67101	0.0929629	0.129302	0.501441
lobule 3: central lobule (dorsal)	1.76544	0.0901501	1.78353	0.0859133	0.495024	0.624674			1.7394	0.0835978	1.78524	0.0596027	0.15422	0.278647			1.78932	0.09274	1.78181	0.109276	0.860306	0.955708
lobules 4-5: culmen (ventral and dorsal)	4.01404	0.183054	4.03011	0.162973	0.757745	0.836677			4.02696	0.158956	4.08493	0.0651112	0.276338	0.430762			4.0022	0.209112	3.97529	0.211959	0.762392	0.947564
lobule 6: declive	2.54213	0.132593	2.53147	0.0911758	0.75573	0.836677			2.56926	0.123881	2.54651	0.0564698	0.585573	0.769472			2.51726	0.140711	2.51642	0.117347	0.987713	0.998621
lobule 7: tuber (or folium)	0.82544	0.0644386	0.838593	0.0424406	0.425416	0.568413			0.822632	0.0679461	0.832389	0.0363898	0.679073	0.819322			0.828015	0.0639732	0.844798	0.0487198	0.489976	0.846807
lobule 8: pyramis	1.4834	0.0781869	1.50562	0.0586034	0.288266	0.424392			1.49267	0.08927	1.50114	0.0614993	0.798289	0.880067			1.4749	0.0694037	1.51011	0.0581866	0.203712	0.610036
lobule 9: uvula	2.40543	0.108335	2.47071	0.0997487	0.041616	0.109595			2.44266	0.125364	2.46705	0.060717	0.567978	0.758894			2.37129	0.080795	2.47436	0.131067	0.0322947	0.366776
lobule 10: nodulus	1.23968	0.0781006	1.25367	0.0583774	0.501309	0.627623			1.25856	0.0828445	1.25136	0.0506228	0.808112	0.880067			1.22237	0.0726415	1.25598	0.0676919	0.265141	0.669165
anterior lobule (lobules 4-5)	1.59676	0.0622729	1.63355	0.0487631	0.0332516	0.0961273	-		1.58823	0.0787396	1.63169	0.0531198	0.144782	0.267158			1.60459	0.0444974	1.63542	0.04652	0.119222	0.498851
simple lobule (lobule 6)	4.39981	0.197928	4.49371	0.105847	0.0551643	0.130912			4.45383	0.19006	4.53493	0.0884962	0.214173	0.362041			4.3503	0.199799	4.45249	0.109351	0.148263	0.504872
crus 1: ansiform lobule (lobule 6)	3.7602	0.197986	3.8486	0.110101	0.0727897	0.148379			3.81748	0.172386	3.8843	0.119585	0.303434	0.46556			3.70769	0.212351	3.8129	0.0913919	0.144132	0.504872
crus 2: ansiform lobule (lobule 7)	3.20606	0.16334	3.25953	0.127177	0.228588	0.361041			3.25005	0.147313	3.32099	0.110718	0.216314	0.362041			3.16573	0.172979	3.19806	0.115735	0.607408	0.895531
paramedian lobule (lobule 7)	3.65411	0.2156	3.69675	0.18872	0.484821	0.624674			3.73355	0.215331	3.79054	0.126058	0.457537	0.643791			3.58129	0.196772	3.60296	0.198866	0.795511	0.955574
copula: pyramis (lobule 8)	2.23689	0.126894	2.25358	0.0953938	0.62174	0.732271			2.29409	0.116246	2.28251	0.0728356	0.782321	0.880067			2.18444	0.116818	2.22464	0.109375	0.405098	0.757772
flocculus (FL)	0.99932	0.0530806	1.02797	0.0314353	0.0339588	0.0964186	-		0.998233	0.0488015	1.02333	0.01981	0.12977	0.254734			1.00032	0.0588878	1.03262	0.0404376	0.143606	0.504872
paraflocculus (PFL)	3.17507	0.217454	3.36912	0.196819	0.00310326	0.0259694	*		3.1067	0.216819	3.37589	0.168846	0.00402212	0.0427053	*		3.23774	0.207068	3.36236	0.229651	0.185526	0.589973
trunk of arbor vita	4.5326	0.161344	4.57163	0.152037	0.408703	0.550711			4.56119	0.159595	4.60066	0.135454	0.538809	0.732228			4.50639	0.165354	4.5426	0.168346	0.608433	0.895531
lobule 1-2 white matter	0.0828931	0.00805768	0.0872211	0.00692394	0.0604065	0.13653			0.0808486	0.00753422	0.0856493	0.00588398	0.111392	0.233043			0.0847672	0.00838077	0.0887929	0.00778585	0.247242	0.65722
lobule 3 white matter	0.220691	0.0156381	0.225315	0.00988897	0.244791	0.377881			0.21638	0.013956	0.223691	0.00601308	0.126235	0.254734			0.224643	0.0166257	0.226939	0.012783	0.716116	0.941012
trunk of lobules 1-3 white matter	0.147934	0.0088688	0.153229	0.00654405	0.0282701	0.091051	-		0.145141	0.00896476	0.151416	0.00439447	0.0501153	0.137385			0.150495	0.00832402	0.155041	0.00796208	0.19601	0.599337
lobules 4-5 white matter	0.654578	0.0351611	0.652025	0.0339014	0.805465	0.883234			0.65789	0.0272213	0.66861	0.0213384	0.316292	0.478957			0.651542	0.0421657	0.635441	0.0367847	0.342221	0.725509
lobules 6-7 white matter	0.727599	0.0318667	0.726733	0.0288858	0.924425	0.942202			0.741233	0.0272022	0.739929	0.0209136	0.900935	0.936266			0.715101	0.0316544	0.713537	0.0305243	0.905274	0.96942
lobule 8 white matter	0.151858	0.0101007	0.154385	0.00785225	0.355505	0.509237			0.151965	0.0126262	0.152707	0.00856458	0.87343	0.919704			0.151759	0.00768739	0.156062	0.00706686	0.1781	0.589957
trunk of lobules 6-8 white matter	0.115639	0.00514396	0.115794	0.00517144	0.920651	0.942202			0.115908	0.00569436	0.116524	0.00573486	0.803147	0.880067			0.115393	0.00482742	0.115063	0.00470105	0.86999	0.955708
lobule 9 white matter	0.277139	0.016901	0.287584	0.0142683	0.0306454	0.0936232	-		0.283532	0.0192132	0.287011	0.0127964	0.62267	0.791925			0.271278	0.0125437	0.288158	0.0162189	0.0105837	0.280467
lobule 10 white matter	0.0859994	0.0065923	0.0867336	0.00522531	0.681798	0.79117			0.0871832	0.0079131	0.0869642	0.00517435	0.939527	0.963773			0.0849143	0.00522556	0.0865031	0.0055179	0.486	0.846807
anterior lobule white matter	0.0931262	0.00385198	0.0950958	0.00324137	0.0709556	0.148187			0.0928258	0.00458232	0.0953933	0.00361211	0.159986	0.285818			0.0934016	0.00322704	0.0947983	0.00297012	0.293787	0.676987
simple lobule white matter	0.450949	0.022569	0.45795	0.0150113	0.22934	0.361041			0.455566	0.0223675	0.466027	0.0148479	0.210987	0.362041			0.446716	0.02287	0.449873	0.0104516	0.679601	0.911594
crus 1 white matter	0.403582	0.0262218	0.414799	0.0171306	0.0981744	0.190363			0.410249	0.024025	0.42443	0.0164128	0.121637	0.251172			0.39747	0.027663	0.405167	0.0119497	0.404035	0.757772
trunk of simple and crus 1 white matter	0.177384	0.00885176	0.177727	0.0075802	0.889809	0.924704			0.182538	0.00750701	0.18281	0.00561766	0.92446	0.954474			0.17266	0.00738656	0.172645	0.00568153	0.9958	0.998621
crus 2 white matter	0.255196	0.0150131	0.259042	0.0137957	0.376398	0.524977			0.258762	0.0152192	0.267513	0.0111334	0.139419	0.260795			0.251927	0.0146918	0.250572	0.0108567	0.805326	0.955574
paramedian lobule	0.163378	0.0106061	0.165318	0.0111406	0.55261	0.675884			0.165728	0.010398	0.168101	0.00822656	0.559511	0.753917			0.161223	0.010775	0.162535	0.0132637	0.796294	0.955574
trunk of crus 2 and paramedian white matter	0.349994	0.0219271	0.350824	0.0158105	0.885248	0.924704			0.359697	0.018224	0.360051	0.0108448	0.956487	0.9658			0.341098	0.0218905	0.341598	0.0148342	0.950035	0.987292
copula white matter	0.0710452	0.00435754	0.0720846	0.00373211	0.395842	0.542576			0.0722797	0.00455258	0.0727926	0.00373644	0.775678	0.880067			0.0699135	0.00402657	0.0713766	0.00376648	0.379556	0.745055
paraflocculus white matter	0.260582	0.0144288	0.274724	0.010283	0.000491977	0.0175471	*		0.260734	0.0176737	0.27726	0.0108972	0.0157103	0.0699371	-		0.260443	0.0115054	0.272188	0.00944218	0.0146135	0.301103
flocculus white matter	0.0791524	0.00501531	0.0812915	0.00337017	0.101888	0.194768			0.0791195	0.00423692	0.0808789	0.0023665	0.243238	0.394641			0.0791827	0.00582966	0.0817042	0.00422811	0.252141	0.65722
dentate nucleus	0.367218	0.0149432	0.37059	0.0167908	0.480101	0.624674			0.370072	0.0143942	0.372719	0.0133097	0.659061	0.806082			0.364602	0.0155767	0.36846	0.0201229	0.610704	0.895531
nucleus interpositus	0.462609	0.0173562	0.465726	0.0189558	0.567786	0.683924			0.46052	0.0191363	0.463036	0.014983	0.734924	0.855182			0.464524	0.0161616	0.468416	0.0226752	0.638066	0.905826
fastigial nucleus	0.506318	0.0173074	0.513276	0.0227074	0.252714	0.385501			0.502728	0.0177185	0.515039	0.0195342	0.137247	0.259789			0.509609	0.0169994	0.511514	0.0263514	0.837343	0.955708
Cingulate cortex: area 24a	1.84229	0.099419	1.86403	0.0957629	0.459417	0.603696			1.85985	0.116624	1.88341	0.07246	0.575668	0.762761			1.82619	0.0825394	1.84465	0.114812	0.660403	0.911594
Cingulate cortex: area 24a'	0.850561	0.0451988	0.853162	0.0317453	0.825027	0.888525			0.868991	0.0526092	0.865946	0.0264106	0.865499	0.917429			0.833667	0.0303106	0.840378	0.032546	0.613917	0.895531
Cingulate cortex: area 24b	1.45844	0.0691152	1.47091	0.0631466	0.531579	0.660321			1.50413	0.063952	1.5054	0.0476291	0.958483	0.9658			1.41657	0.0428396	1.43642	0.059061	0.363568	0.741119
Cingulate cortex: area 24b'	0.596965	0.0177319	0.60389	0.0163476	0.180827	0.305867			0.606871	0.0157582	0.612314	0.0127309	0.383488	0.554314			0.587885	0.0146633	0.595466	0.0155887	0.242802	0.65722
Cingulate cortex: area 25	0.484333	0.0156182	0.496843	0.0151814	0.00931471	0.049368	*		0.482182	0.01578	0.49524	0.0163821	0.0714106	0.169467			0.486305	0.0158939	0.498446	0.0144904	0.0701183	0.464534
Cingulate cortex: area 29a	0.780385	0.0279889	0.790146	0.0265038	0.236665	0.368918			0.78031	0.0324391	0.791513	0.0254041	0.377875	0.551212			0.780454	0.0247004	0.788779	0.0287343	0.463338	0.838054
Cingulate cortex: area 29b	0.340306	0.016119	0.351223	0.0162127	0.0286324	0.091051	-		0.341985	0.0187072	0.358595	0.0155047	0.0346112	0.107905			0.338767	0.0140034	0.343851	0.0138578	0.391959	0.75086
Cingulate cortex: area 29c	1.7725	0.06868	1.78692	0.0699163	0.489188	0.624674			1.80526	0.0795076	1.82913	0.0571381	0.428333	0.60808			1.74248	0.0403779	1.74471	0.0555054	0.912708	0.96942
Cingulate cortex: area 30	2.86959	0.0895196	2.96678	0.0950292	0.000996876	0.0187445	*		2.87703	0.0911274	3.00308	0.112129	0.00898615	0.0533336	-		2.86278	0.0915001	2.93048	0.0590992	0.0494074	0.464534
Cingulate cortex: area 32	2.07299	0.0679989	2.10833	0.101147	0.174422	0.298206			2.11747	0.0671517	2.19147	0.0501168	0.00829392	0.0533336	-		2.03222	0.03683	2.02518	0.0613445	0.739385	0.947564
Amygdalopiriform transition area	1.12504	0.0423936	1.15283	0.0502322	0.0509199	0.122671			1.11039	0.0421677	1.15817	0.0550964	0.0334275	0.106299			1.13848	0.0395776	1.14748	0.0469082	0.622999	0.900517
Primary auditory cortex	1.68553	0.0691932	1.75259	0.058496	0.00108822	0.0187445	*		1.71836	0.0658231	1.7853	0.0602636	0.0217984	0.0806033	-		1.65544	0.0597602	1.71987	0.0346376	0.00513738	0.185282
Secondary auditory cortex: dorsal area	1.85816	0.0739034	1.92495	0.0552509	0.00137808	0.0192888	*		1.89676	0.078544	1.95877	0.0553475	0.0448355	0.125067			1.82277	0.0495881	1.89112	0.0288189	0.000664227	0.105612
Secondary auditory cortex: ventral area	1.8296	0.0685813	1.88651	0.0682407	0.00783969	0.0444876	*		1.84605	0.0773252	1.91501	0.0710183	0.0415156	0.124592			1.81452	0.0587586	1.85801	0.054305	0.080235	0.487959
Caudomedial entorhinal cortex	5.02825	0.162598	5.14209	0.100906	0.00749151	0.0441167	*		5.02866	0.163049	5.16429	0.107604	0.0321755	0.106299			5.02787	0.169434	5.1199	0.0933784	0.126448	0.501441
Cingulum	0.879467	0.0251993	0.900732	0.0207048	0.00355154	0.0282347	*		0.877719	0.0234346	0.908766	0.0165147	0.00182264	0.0382154	*		0.881071	0.0276567	0.892698	0.0220343	0.280321	0.673943
Claustrum	0.272521	0.00877507	0.278501	0.0104901	0.0437119	0.110321			0.271062	0.00660708	0.280818	0.0106407	0.0177564	0.0739496	-		0.273857	0.0104996	0.276184	0.0102983	0.597728	0.895531
Cortex-amygdala transition zones	0.813578	0.0359088	0.836017	0.0354948	0.0409613	0.109595			0.785871	0.0204089	0.825446	0.0348786	0.0040288	0.0427053	*		0.838975	0.026998	0.846588	0.0344003	0.559404	0.895531
Claustrum: dorsal part	0.266269	0.010342	0.264992	0.0113578	0.695033	0.795037			0.269331	0.0119829	0.267256	0.00953274	0.658027	0.806082			0.263463	0.00808793	0.262728	0.0129905	0.870988	0.955708
Dorsal nucleus of the endopiriform	1.55815	0.0396558	1.57673	0.0601453	0.226021	0.361041			1.55353	0.0298152	1.59361	0.0536576	0.042621	0.124592			1.56239	0.0479169	1.55985	0.0639589	0.914547	0.96942
Dorsal intermediate entorhinal cortex	1.89043	0.0572126	1.94301	0.0725839	0.00973805	0.0499468	*		1.88555	0.0584239	1.9685	0.0729687	0.00804031	0.0533336	-		1.8949	0.0582915	1.91752	0.0656522	0.391197	0.75086
Dorsolateral entorhinal cortex	2.67724	0.101126	2.74616	0.0845902	0.0173915	0.0655664	-		2.70342	0.111231	2.76877	0.0798002	0.129009	0.254734			2.65325	0.0888375	2.72355	0.0867953	0.069008	0.464534
Dorsolateral orbital cortex	0.673001	0.0264541	0.694907	0.0318702	0.0157798	0.0652763	-		0.677101	0.0250599	0.713645	0.0273651	0.00386326	0.0427053	*		0.669243	0.0282225	0.67617	0.0247338	0.539714	0.895531
Dorsal tenia tecta	0.761942	0.0265741	0.776359	0.0245927	0.0659807	0.141851			0.753808	0.0269572	0.776162	0.0287053	0.0743643	0.173881			0.769398	0.0249983	0.776557	0.0211188	0.468598	0.838054
Ectorhinal cortex	2.67635	0.100209	2.75125	0.10438	0.0181686	0.0655664	-		2.67977	0.112577	2.78576	0.116828	0.0425202	0.124592			2.67321	0.0924121	2.71674	0.0813089	0.245584	0.65722
Frontal cortex: area 3	0.789009	0.0257489	0.797546	0.020516	0.226682	0.361041			0.806736	0.0245336	0.810062	0.0112941	0.687361	0.819322			0.772759	0.0132848	0.78503	0.0202911	0.0981594	0.498851
Frontal association cortex	5.39746	0.20292	5.51175	0.331365	0.16801	0.290364			5.54883	0.139359	5.7828	0.23561	0.0102377	0.0561306	-		5.25871	0.144165	5.2407	0.115972	0.746144	0.947564
Intermediate nucleus of the endopiriform claustrum	0.599939	0.0195414	0.62594	0.0262883	0.000482917	0.0175471	*		0.593737	0.0139224	0.626368	0.0267156	0.00181988	0.0382154	*		0.605624	0.0226671	0.625512	0.0271502	0.0694579	0.464534
Insular region: not subdivided	7.1838	0.221473	7.18827	0.22695	0.946917	0.95898			7.18431	0.248203	7.23566	0.219178	0.612691	0.791892			7.18333	0.205172	7.14089	0.234915	0.648535	0.911594
Lateral orbital cortex	3.04978	0.105329	3.11798	0.139744	0.070598	0.148187			3.07143	0.096877	3.20441	0.103141	0.0054314	0.0479774	*		3.02994	0.112954	3.03154	0.11805	0.973745	0.998621
Lateral parietal association cortex	0.23736	0.0070834	0.244833	0.00798599	0.0018197	0.0192888	*		0.237925	0.00800161	0.248283	0.0093664	0.0113375	0.0570513	-		0.236843	0.00644458	0.241382	0.00447308	0.0653636	0.464534
Primary motor cortex	7.56981	0.235473	7.64023	0.221432	0.307642	0.444682			7.7301	0.209953	7.79173	0.135786	0.4233	0.606348			7.42287	0.146889	7.48873	0.184488	0.352305	0.727487
Secondary motor cortex	6.3543	0.202497	6.4467	0.202539	0.133325	0.243663			6.48425	0.159379	6.57959	0.125642	0.134879	0.259602			6.23518	0.162946	6.31382	0.17751	0.280417	0.673943
Medial entorhinal cortex	0.79378	0.0326096	0.806398	0.030858	0.189904	0.315312			0.801695	0.0292288	0.82217	0.0275207	0.106262	0.225276			0.786525	0.0350721	0.790626	0.0263628	0.756199	0.947564
Medial orbital cortex	1.60352	0.0379662	1.63471	0.0809824	0.102896	0.194768			1.60959	0.0416769	1.6954	0.0563331	0.00060936	0.0382154	*		1.59795	0.0351151	1.57402	0.0499514	0.195052	0.599337
Medial parietal association cortex	0.454133	0.0120819	0.469834	0.0141585	0.000239365	0.0175471	*		0.453916	0.013999	0.475373	0.0168015	0.00397282	0.0427053	*		0.454333	0.0106628	0.464296	0.0084378	0.0222227	0.315069
Piriform cortex	11.6948	0.217484	11.8697	0.309693	0.033204	0.0961273	-		11.6457	0.233393	11.898	0.351626	0.0613288	0.157276			11.7398	0.201163	11.8414	0.275689	0.321183	0.718008
Posterolateral cortical amygdaloid area	1.09523	0.0450411	1.11603	0.0516681	0.156683	0.279378			1.06765	0.0357884	1.10766	0.0586801	0.0677912	0.169411			1.12052	0.0378776	1.12441	0.044818	0.823878	0.955708
Posteromedial cortical amygdaloid area	1.3324	0.0613221	1.36285	0.0407572	0.0574263	0.13233			1.30085	0.0544322	1.36104	0.0467261	0.011482	0.0570513	-		1.36133	0.0540291	1.36466	0.0360262	0.864746	0.955708
Perirhinal cortex	2.34557	0.0796016	2.40679	0.0869689	0.0177591	0.0655664	-		2.35926	0.0909196	2.4337	0.0918999	0.0705929	0.169467			2.33302	0.0692722	2.37989	0.0764525	0.137822	0.504872
Parietal cortex: posterior area: rostral part	0.120334	0.00425515	0.124096	0.00411226	0.00431961	0.0327056	*		0.120501	0.00496032	0.126094	0.00470715	0.0133963	0.0645458	-		0.120181	0.00371366	0.122097	0.00213718	0.149239	0.504872
Rostral amygdalopiriform area	0.557498	0.0236118	0.570494	0.0365323	0.161768	0.28265			0.551706	0.0290155	0.57231	0.0419272	0.195203	0.341068			0.562808	0.016893	0.568678	0.0322108	0.585167	0.895531
Primary somatosensory cortex	4.3558	0.137388	4.42698	0.0944063	0.0499991	0.122306			4.43602	0.145677	4.48145	0.0654785	0.356746	0.530118			4.28225	0.0782419	4.37251	0.0888883	0.0170844	0.301825
Primary somatosensory cortex: barrel field	10.4196	0.446838	10.6289	0.303483	0.0741811	0.149301			10.6966	0.492817	10.8017	0.253521	0.53672	0.732228			10.1657	0.177305	10.4562	0.251988	0.00410035	0.185282
Primary somatosensory cortex: dysgranular zone	0.393027	0.0155654	0.402197	0.0137907	0.0427353	0.109595			0.401831	0.0171735	0.409707	0.0125631	0.233872	0.38735			0.384956	0.0082378	0.394687	0.0108387	0.0237788	0.315069
Primary somatosensory cortex: forelimb region	4.16369	0.157118	4.22837	0.127269	0.137492	0.248423			4.25872	0.164205	4.30013	0.10457	0.488699	0.681607			4.07657	0.0868835	4.15661	0.108405	0.0631295	0.464534
Primary somatosensory cortex: hindlimb region	2.38319	0.0692844	2.43476	0.0692028	0.0164217	0.0652763	-		2.41705	0.0711373	2.47527	0.0552256	0.0444943	0.125067			2.35215	0.0529394	2.39425	0.0582777	0.0837447	0.487959
Primary somatosensory cortex: jaw region	0.638508	0.0305758	0.651631	0.0218855	0.106464	0.196835			0.661118	0.0277741	0.665559	0.0166959	0.654411	0.806082			0.617782	0.0137351	0.637704	0.0173307	0.00582649	0.185282
Primary somatosensory cortex: shoulder region	0.22705	0.00682086	0.233495	0.00800695	0.00568091	0.0381657	*		0.228825	0.0079682	0.236421	0.00971291	0.0586537	0.155432			0.225423	0.00541193	0.23057	0.00463332	0.0236925	0.315069
Primary somatosensory cortex: trunk region	0.568932	0.0160263	0.587046	0.0198295	0.00156268	0.0192888	*		0.571499	0.0182551	0.595004	0.0239082	0.0174396	0.0739496	-		0.56658	0.0140751	0.579089	0.0107156	0.0268244	0.328083
Primary somatosensory cortex: upper lip region	5.87949	0.210132	5.9223	0.155523	0.443271	0.587334			6.01114	0.222803	5.99093	0.140688	0.801798	0.880067			5.75882	0.0998244	5.85366	0.143655	0.0780881	0.487959
Secondary somatosensory cortex	7.11984	0.242181	7.13264	0.270738	0.86787	0.918495			7.18332	0.26831	7.23476	0.22447	0.631062	0.791925			7.06166	0.210085	7.03053	0.283906	0.766626	0.947564
Temporal association area	3.02615	0.114137	3.12822	0.117277	0.00500547	0.0361759	*		3.04478	0.120348	3.17481	0.127078	0.0229208	0.0828273	-		3.00907	0.110556	3.08163	0.089215	0.0998211	0.498851
Primary visual cortex	2.24949	0.0895577	2.33465	0.106614	0.00576086	0.0381657	*		2.25077	0.0754323	2.37883	0.127089	0.00938055	0.0533336	-		2.24832	0.104237	2.29046	0.0585069	0.251242	0.65722
Primary visual cortex: binocular area	2.30927	0.0866897	2.39847	0.0822186	0.000979859	0.0187445	*		2.3203	0.0904881	2.4365	0.0867996	0.00599257	0.0497367	*		2.29916	0.0857516	2.36045	0.0590002	0.061163	0.464534
Primary visual cortex: monocular area	1.93534	0.0718258	2.01444	0.0702577	0.000551797	0.0175471	*		1.93961	0.0801064	2.04627	0.0764738	0.00455776	0.0435484	*		1.93143	0.066703	1.98262	0.0478503	0.0482975	0.464534
Secondary visual cortex: lateral area	3.15259	0.113431	3.26436	0.111327	0.00176903	0.0192888	*		3.17682	0.103265	3.32935	0.11102	0.00329002	0.0427053	*		3.13038	0.122122	3.19937	0.0664056	0.111763	0.498851
Secondary visual cortex: mediolateral area	0.980498	0.0370654	1.02141	0.0418495	0.0011789	0.0187445	*		0.981853	0.0424308	1.03623	0.0462356	0.00938447	0.0533336	-		0.979256	0.0332787	1.00658	0.0325076	0.0598798	0.464534
Secondary visual cortex: mediomedial area	1.65433	0.0693041	1.73184	0.0795092	0.00112638	0.0187445	*		1.65721	0.0744646	1.75702	0.0857989	0.00858357	0.0533336	-		1.65168	0.0674487	1.70667	0.0672303	0.063908	0.464534
Claustrum: ventral part	0.538418	0.0162509	0.534349	0.0228126	0.493025	0.624674			0.539831	0.0195	0.5359	0.018457	0.632544	0.791925			0.537122	0.0133669	0.532799	0.0273298	0.630186	0.902699
Ventral nucleus of the endopiriform claustrum	0.588286	0.0142428	0.598389	0.0241236	0.0926518	0.181872			0.588229	0.0144074	0.609141	0.0227768	0.0181386	0.0739496	-		0.588339	0.0147311	0.587637	0.0211895	0.926867	0.970108
Ventral intermediate entorhinal cortex	1.19373	0.0468335	1.21933	0.0501369	0.0836445	0.166243			1.19359	0.0430045	1.23572	0.0523993	0.0524922	0.141462			1.19387	0.052014	1.20295	0.0440718	0.657636	0.911594
Ventral orbital cortex	1.40671	0.04446	1.43211	0.0579867	0.105519	0.196835			1.40764	0.048684	1.46619	0.0468716	0.00939208	0.0533336	-		1.40587	0.0423919	1.39804	0.0480592	0.682262	0.911594
Ventral tenia tecta	0.129563	0.00684367	0.1338	0.0084977	0.0717633	0.148187			0.127754	0.00817698	0.131306	0.00762317	0.304517	0.46556			0.131222	0.00515891	0.136294	0.00893572	0.106638	0.498851
Brain volumes	454.778	9.68848	461.957	6.96144	0.00681323				456.634	9.92048	466.16	6.08242	0.0133345				453.077	9.57412	457.754	5.09022	0.164025
Supplemental Table 1. Absolute volumes of MAR-ASD and control animals. Absolute volume in mm3 of the 159 different regions examined in the brain. The mean and standard deviation of the volumes are listed, as well as the p-value and corresponding FDR value. - for FDR values of <10%, * for FDR values of <5%, and ** for FDR values <1%.
