# Supplementary material for: Sexually dimorphic neuroanatomical differences relate to ASD-relevant behavioral outcomes in a maternal autoantibody mouse model
Source: Mol Psychiatry. 2021 Jul 21;26(12):7530–7. doi: 10.1038/s41380-021-01215-w (PMC8776898; doi:10.1038/s41380-021-01215-w)
Supplement: Supplementary file 3 — Supplementary Table 2 [file 41380_2021_1215_MOESM3_ESM.xlsx]

## Sheet: Supplemental Table 2
	Posterior Cortical	Hippocampal	Anterior Cortical	Subcortical	Midbrain	Brainstem & Cerebellum
	Cingulate cortex: area 29a	Cingulate cortex: area 24a	Primary somatosensory cortex	Claustrum	olfactory bulbs	cerebellar peduncle: inferior
	Cingulate cortex: area 29b	Cingulate cortex: area 24a'	Primary somatosensory cortex: barrel field	Piriform cortex	periaqueductal grey	cerebellar peduncle: middle
	Cingulate cortex: area 29c	Ectorhinal cortex	Primary somatosensory cortex: dysgranular zone	Dorsal nucleus of the endopiriform	colliculus: inferior	cerebellar peduncle: superior
	Cingulate cortex: area 30	Perirhinal cortex	Primary somatosensory cortex: forelimb region	Claustrum: ventral part	colliculus: superior	pontine nucleus
	Medial parietal association cortex	pre-para subiculum	Primary somatosensory cortex: hindlimb region	Claustrum: dorsal part	Amygdalopiriform transition area	superior olivary complex
	Primary visual cortex: binocular area	Caudomedial entorhinal cortex	Primary somatosensory cortex: jaw region	Insular region: not subdivided	Posterolateral cortical amygdaloid area	pons
	Primary visual cortex: monocular area	stratum granulosum of hippocampus	Primary somatosensory cortex: shoulder region	Dorsal tenia tecta	Posteromedial cortical amygdaloid area	cuneate nucleus
	Secondary visual cortex: lateral area	Medial entorhinal cortex	Primary somatosensory cortex: upper lip region	amygdala	Rostral amygdalopiriform area	inferior olivary complex
	Secondary visual cortex: mediolateral area	Ventral intermediate entorhinal cortex	Frontal cortex: area 3	Ventral nucleus of the endopiriform claustrum	lateral olfactory tract	medulla
	Secondary visual cortex: mediomedial area	Cortex-amygdala transition zones	Secondary motor cortex	Intermediate nucleus of the endopiriform claustrum		lobules 1-2: lingula and central lobule (ventral)
	Temporal association area	lateral septum	Cingulate cortex: area 24b	nucleus accumbens		lobule 3: central lobule (dorsal)
	Primary visual cortex	dentate gyrus of hippocampus	Cingulate cortex: area 24b'	bed nucleus of stria terminalis		lobules 4-5: culmen (ventral and dorsal)
	Lateral parietal association cortex	hippocampus	Primary motor cortex	medial septum		lobule 6: declive
	Primary auditory cortex		Secondary somatosensory cortex	basal forebrain		lobule 7: tuber (or folium)
	Secondary auditory cortex: dorsal area		Dorsolateral orbital cortex	thalamus		lobule 8: pyramis
	Secondary auditory cortex: ventral area		Lateral orbital cortex	globus pallidus		lobule 9: uvula
	Primary somatosensory cortex: trunk region		Frontal association cortex	hypothalamus		lobule 10: nodulus
	Dorsal intermediate entorhinal cortex		Cingulate cortex: area 32	midbrain		anterior lobule (lobules 4-5)
	Dorsolateral entorhinal cortex		Cingulate cortex: area 25	mammillary bodies		simple lobule (lobule 6)
			Medial orbital cortex	olfactory tubercle		crus 1: ansiform lobule (lobule 6)
			Ventral orbital cortex	interpedunclar nucleus		crus 2: ansiform lobule (lobule 7)
			anterior commissure: pars anterior	Ventral tenia tecta		paramedian lobule (lobule 7)
			anterior commissure: pars posterior	subependymale zone / rhinocele		copula: pyramis (lobule 8)
			corpus callosum	cerebral aqueduct		flocculus (FL)
				cerebral peduncle		paraflocculus (PFL)
				Cingulum		trunk of arbor vita
				fasciculus retroflexus		lobule 1-2 white matter
				fimbria		lobule 3 white matter
	*Colors correspond to clusters defined in Pagani et al; NeuroImage, 2016			fornix		trunk of lobules 1-3 white matter
				fundus of striatum		lobules 4-5 white matter
				internal capsule		lobules 6-7 white matter
				stria medullaris		lobule 8 white matter
				stria terminalis		trunk of lobules 6-8 white matter
				striatum		lobule 9 white matter
				mammilothalamic tract		lobule 10 white matter
				ventral tegmental decussation		anterior lobule white matter
				lateral ventricle		simple lobule white matter
				optic tract		crus 1 white matter
				posterior commissure		trunk of simple and crus 1 white matter
				third ventricle		crus 2 white matter
						paramedian lobule
						trunk of crus 2 and paramedian white matter
						copula white matter
						paraflocculus white matter
						flocculus white matter
						dentate nucleus
						nucleus interpositus
						fastigial nucleus
						corticospinal tract/pyramids
						facial nerve (cranial nerve 7)
						fourth ventricle
						medial lemniscus/medial longitudinal fasciculus
