# Supplementary material for: Sexually dimorphic neuroanatomical differences relate to ASD-relevant behavioral outcomes in a maternal autoantibody mouse model
Source: Mol Psychiatry. 2021 Jul 21;26(12):7530–7. doi: 10.1038/s41380-021-01215-w (PMC8776898; doi:10.1038/s41380-021-01215-w)
Supplement: Supplementary file 4 — Supplementary Table 3 [file 41380_2021_1215_MOESM4_ESM.xlsx]

## Sheet: Supplemental Table 3
		Front Approach			Nose-to-Nose Sniffing			Nose-to-Anogenital Sniffing			Push-Crawl			Self-Grooming			Exploration of Arena			Following
Regions		Males	Females		Males	Females		Males	Females		Males	Females		Males	Females		Males	Females		Males	Females
Amygdala	Pearson Correlation	0.216	-0.18		-0.096	0.297		-0.41	0.433		0.075	0.108		0.419	0.449		-0.257	-0.207		-0.009	0.264
	Sig. (2-tailed)	0.524	0.596		0.778	0.376		0.21	0.183		0.825	0.753		0.2	0.166		0.446	0.541		0.978	0.432
Anterior Commissure: Pars Anterior	Pearson Correlation	-0.17	-0.33		-0.288	0.28		-0.373	.646*		0.44	.626*		0.26	-0.098		-0.113	-0.357		-0.065	0.499
	Sig. (2-tailed)	0.617	0.321		0.391	0.405		0.258	0.032		0.175	0.04		0.441	0.773		0.74	0.281		0.85	0.118
Anterior Commissure: Pars Posterior	Pearson Correlation	0.191	-0.18		-0.155	0.38		-0.375	0.33		0.103	0.456		0.485	0.224		-0.387	-0.35		0	0.403
	Sig. (2-tailed)	0.574	0.597		0.649	0.249		0.256	0.322		0.764	0.159		0.13	0.508		0.24	0.291		1	0.219
Basal Forebrain	Pearson Correlation	-0.319	-0.381		-0.286	0.106		-.629*	0.593		0.103	0.507		0.317	0.036		-0.161	-0.294		-0.26	.747**
	Sig. (2-tailed)	0.339	0.248		0.394	0.756		0.038	0.054		0.764	0.112		0.342	0.917		0.636	0.38		0.44	0.008
Bed Nucleus Of Stria Terminalis	Pearson Correlation	-.667*	-0.097		-0.449	0.429		-.614*	.762**		0.148	0.405		0.085	0.362		-0.104	0.016		-0.261	0.575
	Sig. (2-tailed)	0.025	0.777		0.166	0.188		0.044	0.006		0.665	0.217		0.803	0.274		0.761	0.964		0.439	0.064
Corpus Callosum	Pearson Correlation	0.216	-0.37		-0.276	0.209		0.254	.730*		0.56	0.579		0.293	0.12		-.639*	-0.264		0.121	0.569
	Sig. (2-tailed)	0.524	0.262		0.411	0.537		0.452	0.011		0.073	0.062		0.382	0.725		0.034	0.433		0.722	0.068
Fundus Of Striatum	Pearson Correlation	0.011	-0.177		-0.088	0.357		-.644*	0.093		-0.091	0.045		0.263	0.433		-0.38	-0.419		-0.306	0
	Sig. (2-tailed)	0.974	0.602		0.797	0.282		0.032	0.785		0.791	0.895		0.435	0.183		0.249	0.199		0.359	1
Internal Capsule	Pearson Correlation	-0.243	-0.134		0.028	0.585		-0.137	.873**		0.536	0.511		0.056	0.221		-0.241	-0.198		0	.623*
	Sig. (2-tailed)	0.471	0.695		0.936	0.058		0.689	0		0.089	0.108		0.871	0.515		0.475	0.56		1	0.041
Mammilothalamic Tract	Pearson Correlation	-0.396	-0.445		-0.508	-0.065		-0.28	.695*		0.247	0.203		0.378	-0.102		-0.151	-0.408		0.261	0.369
	Sig. (2-tailed)	0.228	0.17		0.111	0.85		0.405	0.018		0.464	0.55		0.251	0.765		0.657	0.213		0.438	0.264
Nucleus Accumbens	Pearson Correlation	-0.175	-0.184		-0.396	0.45		-0.535	.694*		0.036	0.271		0.478	0.597		-0.254	0.044		-0.258	.631*
	Sig. (2-tailed)	0.607	0.589		0.228	0.165		0.09	0.018		0.917	0.421		0.137	0.053		0.451	0.898		0.444	0.037
Olfactory Tubercle	Pearson Correlation	0.51	-0.301		-0.162	0.059		-0.323	0.192		-0.129	0.231		0.472	0.031		-0.051	-0.519		-0.17	0.321
	Sig. (2-tailed)	0.109	0.368		0.635	0.863		0.333	0.572		0.706	0.494		0.142	0.929		0.881	0.102		0.616	0.336
Pre-para Subiculum	Pearson Correlation	-0.211	0.256		-0.291	0.508		-0.189	0.411		0.016	0.387		0.124	-0.062		-0.471	0.091		-0.095	0.364
	Sig. (2-tailed)	0.533	0.447		0.386	0.111		0.578	0.209		0.962	0.24		0.716	0.857		0.144	0.791		0.781	0.271
Stratum Granulosum of Hippocampus	Pearson Correlation	-0.292	-0.502		0.306	0.155		-0.015	.745**		0.212	.709*		-.685*	0.109		-0.241	-0.369		-0.025	.742**
	Sig. (2-tailed)	0.383	0.115		0.359	0.65		0.964	0.008		0.532	0.015		0.02	0.751		0.476	0.264		0.941	0.009
Paraflocculus	Pearson Correlation	-0.066	0.199		0.27	.621*		0.274	.622*		0.231	0.354		-0.018	0.351		-0.363	0.371		-0.288	.653*
	Sig. (2-tailed)	0.847	0.558		0.423	0.041		0.415	0.041		0.495	0.286		0.959	0.289		0.273	0.261		0.391	0.029
paraflocculus White Matter	Pearson Correlation	0.092	-0.033		.642*	0.124		0.13	0.331		0.12	-0.007		-0.163	-0.076		0.14	0.172		-0.045	0.168
	Sig. (2-tailed)	0.787	0.924		0.033	0.717		0.704	0.32		0.725	0.984		0.632	0.824		0.68	0.614		0.896	0.622
Cingulate Cortex: area 25	Pearson Correlation	-0.082	-0.259		-0.46	0.211		-0.484	0.099		-0.066	-0.115		0.563	0.044		-0.111	-0.512		-0.319	-0.1
	Sig. (2-tailed)	0.81	0.442		0.155	0.534		0.132	0.772		0.847	0.735		0.072	0.898		0.745	0.107		0.339	0.77
Cingulate Cortex: area 30	Pearson Correlation	-.609*	-0.139		0.034	0.069		-0.128	0.433		0.176	0.25		-0.294	0.091		.617*	0.069		0.036	0.244
	Sig. (2-tailed)	0.047	0.683		0.921	0.84		0.708	0.183		0.605	0.458		0.381	0.791		0.043	0.841		0.917	0.47
Primary Auditory Cortex	Pearson Correlation	-0.187	-0.15		0.136	0.239		0.126	0.564		-0.07	.755**		0.378	-0.285		-0.328	-0.279		-0.472	0.574
	Sig. (2-tailed)	0.583	0.659		0.689	0.479		0.713	0.071		0.837	0.007		0.252	0.396		0.325	0.407		0.143	0.065
Secondary Auditory Cortex: dorsal Area	Pearson Correlation	-0.486	-0.109		-0.096	0.063		0.055	0.52		-0.294	.677*		0.183	-0.336		-0.279	-0.074		-0.512	.602*
	Sig. (2-tailed)	0.13	0.749		0.778	0.855		0.871	0.101		0.38	0.022		0.591	0.312		0.405	0.828		0.107	0.05
Secondary Auditory Cortex: ventra lArea	Pearson Correlation	0.076	-0.277		0.372	0.382		-0.027	0.587		0.253	0.44		0.364	0.225		-0.275	-0.337		-0.326	0.4
	Sig. (2-tailed)	0.825	0.41		0.26	0.246		0.937	0.058		0.454	0.175		0.271	0.506		0.414	0.31		0.329	0.223
Caudomedial Entorhinal Cortex	Pearson Correlation	0.428	0.105		-0.085	.665*		0.529	0.554		0.144	.679*		-0.381	0.164		-0.221	0.038		0.481	.734*
	Sig. (2-tailed)	0.189	0.758		0.804	0.026		0.094	0.077		0.673	0.022		0.247	0.629		0.513	0.911		0.134	0.01
Cortex-amygdala Transition Zones	Pearson Correlation	0.44	-0.151		0.314	0.024		-0.399	-0.158		-0.132	-0.12		-0.027	0.204		-0.223	-0.403		-0.268	-0.049
	Sig. (2-tailed)	0.176	0.657		0.347	0.943		0.225	0.643		0.699	0.725		0.938	0.547		0.509	0.219		0.426	0.887
Dorsal Intermediate Entorhinal Cortex	Pearson Correlation	0.325	-0.293		0.178	0.311		0.181	0.496		0.536	0.46		0.01	0.46		0.137	-0.264		.721*	0.422
	Sig. (2-tailed)	0.329	0.383		0.601	0.352		0.594	0.12		0.089	0.154		0.977	0.154		0.688	0.433		0.012	0.196
Dorsolateral Orbital Cortex	Pearson Correlation	0.354	-0.357		-0.174	0.053		-0.102	0.276		-0.188	0.168		-0.029	0.368		0.043	-0.357		0.269	0.118
	Sig. (2-tailed)	0.285	0.281		0.609	0.878		0.765	0.411		0.58	0.621		0.931	0.266		0.901	0.281		0.424	0.731
Intermediate Nucleus of the Endopiriform Claustrum	Pearson Correlation	0.293	-0.204		-0.148	0.28		-0.373	0.181		-0.146	0.269		.658*	0.178		-0.227	-0.421		-0.28	0.262
	Sig. (2-tailed)	0.382	0.548		0.664	0.405		0.258	0.595		0.669	0.425		0.028	0.6		0.503	0.197		0.404	0.436
Lateral Orbital Cortex	Pearson Correlation	0.389	-0.146		-0.318	0.199		-0.24	0.303		-0.185	0.335		0.259	0.143		0.086	-0.357		0.056	0.114
	Sig. (2-tailed)	0.237	0.669		0.341	0.557		0.478	0.365		0.586	0.314		0.442	0.674		0.802	0.28		0.87	0.738
Lateral Parietal Association Cortex	Pearson Correlation	0.115	0		-0.177	0.294		-0.194	0.507		-0.247	0.23		0.257	0.083		0.246	-0.072		-0.261	0.254
	Sig. (2-tailed)	0.736	1		0.602	0.38		0.568	0.112		0.464	0.497		0.446	0.808		0.466	0.833		0.438	0.452
Medial Orbital Cortex	Pearson Correlation	0.309	0.056		0.033	0.152		-0.226	0.149		0.195	0.592		-0.356	-0.138		0.309	-0.246		0.166	0.178
	Sig. (2-tailed)	0.355	0.871		0.924	0.654		0.504	0.663		0.565	0.055		0.282	0.686		0.354	0.466		0.626	0.6
Medial Parietal Association Cortex	Pearson Correlation	-0.3	-0.123		0.118	0.035		-0.421	0.485		-0.2	0.219		-0.033	0.135		0.367	0.006		-0.542	0.28
	Sig. (2-tailed)	0.37	0.718		0.729	0.918		0.197	0.13		0.556	0.517		0.922	0.693		0.267	0.986		0.085	0.404
Parietal Cortex: Posterior Area: rostral Part	Pearson Correlation	0.115	0.152		-0.177	0.265		-0.194	0.548		-0.247	0.007		0.257	0.135		0.246	0.234		-0.261	0.335
	Sig. (2-tailed)	0.736	0.656		0.602	0.431		0.568	0.081		0.464	0.984		0.446	0.693		0.466	0.488		0.438	0.314
Primary Somatosensory Cortex: shoulder Region	Pearson Correlation	-.603*	-0.169		-0.441	-0.133		-0.508	0.229		-0.162	-0.262		-0.094	-0.255		0.068	-0.288		-0.391	-0.187
	Sig. (2-tailed)	0.049	0.619		0.175	0.697		0.111	0.498		0.634	0.437		0.784	0.449		0.843	0.39		0.235	0.582
Primary Somatosensory Cortex: trunk Region	Pearson Correlation	-0.509	-0.176		-0.372	0.042		-0.321	0.511		-0.034	0.136		-0.198	-0.073		0	-0.245		-0.124	0.209
	Sig. (2-tailed)	0.11	0.605		0.26	0.902		0.336	0.108		0.921	0.689		0.559	0.831		1	0.468		0.717	0.537
Temporal Association Area	Pearson Correlation	0.473	-0.269		0.307	0.378		0.419	0.516		0.515	0.405		0.228	0.332		-0.295	-0.304		0.131	0.28
	Sig. (2-tailed)	0.142	0.424		0.359	0.252		0.2	0.104		0.105	0.217		0.499	0.319		0.379	0.363		0.7	0.405
Primary Visual Cortex	Pearson Correlation	-0.432	-0.116		0.162	0.271		0.34	0.436		0.287	0.166		-0.475	0.291		0.109	0.067		0.136	0.149
	Sig. (2-tailed)	0.184	0.734		0.635	0.42		0.306	0.18		0.391	0.625		0.14	0.386		0.75	0.845		0.691	0.663
Primary Visual Cortex: binocular Area	Pearson Correlation	-0.421	-0.13		-0.081	0.129		0.18	0.357		-0.142	0.267		0.148	-0.044		-0.274	-0.109		-0.069	0.187
	Sig. (2-tailed)	0.197	0.703		0.812	0.706		0.596	0.281		0.678	0.427		0.665	0.899		0.414	0.749		0.841	0.581
Primary Visual Cortex: monocular Area	Pearson Correlation	-.655*	0.04		-0.259	0.167		0.031	0.404		0.032	0.369		-0.064	-0.156		0.157	0.008		0.266	0.233
	Sig. (2-tailed)	0.029	0.906		0.442	0.624		0.928	0.218		0.925	0.264		0.851	0.647		0.644	0.981		0.43	0.49
Secondary Visual Cortex: lateral Area	Pearson Correlation	-0.01	-0.097		-0.044	0.263		0.511	0.447		0.053	0.417		0.236	0.109		-0.342	-0.026		-0.013	0.317
	Sig. (2-tailed)	0.976	0.777		0.898	0.435		0.108	0.168		0.878	0.202		0.484	0.749		0.304	0.94		0.969	0.342
Secondary Visual Cortex: mediolateral Area	Pearson Correlation	-.796**	0.044		-0.135	0.17		-0.046	0.497		0.168	0.482		-0.286	-0.136		0.459	0.047		0.231	0.355
	Sig. (2-tailed)	0.003	0.898		0.692	0.616		0.893	0.12		0.622	0.134		0.394	0.69		0.156	0.892		0.495	0.283
Secondary Visual Cortex: mediomedial Area	Pearson Correlation	-.657*	-0.145		0.231	0.141		0.169	0.589		0.312	0.48		-0.593	0.001		0.33	0.063		0.237	0.407
	Sig. (2-tailed)	0.028	0.67		0.495	0.679		0.619	0.056		0.35	0.135		0.055	0.998		0.321	0.855		0.483	0.215
Brain volumes	Pearson Correlation	-0.462	-0.442		0.209	0.21		-0.024	.790**		0.465	0.51		-0.453	0.301		0.02	-0.231		-0.176	.674*
	Sig. (2-tailed)	0.153	0.174		0.536	0.535		0.944	0.004		0.149	0.109		0.162	0.368		0.953	0.495		0.604	0.023
Supplemental Table 2. Correlations between absolute volumes and juvenile reciprocal social interaction behaviors. Correlations between previously reported behavioral phenotypes and the 40 MRI-based absolute volumes found as significantly different between treatment groups were conducted between Full Group (males and females), males only, and females only irrespective of treatment group. Bolded ce…
