# Supplementary material for: Sexually dimorphic neuroanatomical differences relate to ASD-relevant behavioral outcomes in a maternal autoantibody mouse model
Source: Mol Psychiatry. 2021 Jul 21;26(12):7530–7. doi: 10.1038/s41380-021-01215-w (PMC8776898; doi:10.1038/s41380-021-01215-w)
Supplement: Supplementary file 5 — Supplementary Table 4 [file 41380_2021_1215_MOESM5_ESM.xlsx]

## Sheet: Supplemental Table 4
		Ultrasonic vocalizations												Front Approach		Nose-to-nose sniff				Nose-to-anogenital sniff
Regions		Min1		Min2		Min3		Min4		Min5		Sum		Bouts		Bouts		Time		Bouts		Time
		Ctrl	MAR-ASD	Ctrl	MAR-ASD	Ctrl	MAR-ASD	Ctrl	MAR-ASD	Ctrl	MAR-ASD	Ctrl	MAR-ASD	Ctrl	MAR-ASD	Ctrl	MAR-ASD	Ctrl	MAR-ASD	Ctrl	MAR-ASD	Ctrl	MAR-ASD
amygdala	Pearson Correlation	0.338	0.124	-0.102	-0.215	0.146	-0.569	0.431	-0.458	0.626	-0.093	0.352	-0.273	-0.067	-0.279	0.039	-0.297	-0.001	0.054	-0.452	-0.538	-0.364	-0.403
Anterior Commissure: Pars Anterior	Pearson Correlation	-0.612	0.459	-0.533	0.076	-0.63	-0.116	-0.301	-0.184	-0.243	-0.112	-0.592	0.082	0.073	0.025	-0.016	0.289	0.297	0.35	0.214	0.175	0.21	0.105
Anterior Commissure: Pars Posterior	Pearson Correlation	0.005	0.105	0.149	-0.132	0.259	-0.435	.765**	-0.436	0.551	-0.08	0.442	-0.218	-0.317	-0.297	-0.03	-0.255	0.063	0.008	-0.329	-0.478	-0.288	-0.335
Basal Forebrain	Pearson Correlation	0.175	0.512	-0.023	-0.005	-0.094	-0.167	0.258	-0.009	0.331	0.224	0.139	0.171	-0.36	-0.392	-0.236	-0.002	-0.177	0.385	-0.562	0.038	-0.593	0.044
Bed Nucleus Of Stria Terminalis	Pearson Correlation	0.275	.655*	0.077	-0.008	-0.209	-0.045	0.086	0.104	0.174	0.204	0.061	0.267	-0.611	-0.386	-0.296	0.353	-0.357	.654*	-0.625	0.326	-.797**	0.2
Corpus Callosum	Pearson Correlation	0.094	0.041	0.04	-0.153	-0.239	-0.178	0.294	-0.451	0.172	-0.471	0.054	-0.269	-.751*	-0.258	-0.616	-0.258	-0.414	-0.166	-.698*	-0.107	-.728*	-0.146
Fundus Of Striatum	Pearson Correlation	0.145	0.326	0.317	-0.043	0.346	-0.309	.721*	-0.238	0.526	0.15	0.521	0	-0.401	-0.474	-0.013	-0.177	-0.084	0.173	-0.411	-0.386	-0.406	-0.306
Internal Capsule	Pearson Correlation	-0.228	.663*	-0.389	-0.017	-0.607	0.105	-0.361	0.04	-0.159	-0.092	-0.469	0.226	-0.199	0.228	-0.107	0.356	0.074	0.363	-0.109	0.228	-0.297	0.196
Mammilothalamic Tract	Pearson Correlation	-0.101	0.215	-0.604	-0.175	-0.552	-0.31	-0.14	-0.179	0.309	0.069	-0.304	-0.078	-0.32	-0.418	0.016	-0.012	0.211	0.28	-0.145	-0.032	-0.241	0.068
Nucleus Accumbens	Pearson Correlation	0.236	0.222	0.093	-0.098	0.047	-0.294	0.444	-0.208	0.404	0.103	0.288	-0.049	-0.413	-0.535	-0.338	-0.177	-0.397	0.247	-.733*	-0.115	-0.564	-0.119
Olfactory Tubercle	Pearson Correlation	0.071	-0.358	-0.131	0.02	0.042	-0.472	-0.272	-0.506	0.12	-0.093	-0.032	-0.351	0.389	-0.316	.653*	-0.482	0.543	-0.269	0.364	-0.474	0.021	-0.413
Pre-para Subiculum	Pearson Correlation	0.139	0.28	0.107	-0.561	-0.285	-0.559	0.164	-0.377	0.036	-0.339	-0.003	-0.351	-.726*	-0.407	-.678*	-0.017	-.656*	0.425	-.805**	-0.341	-.727*	-0.448
Stratum Granulosum Of Hippocampus	Pearson Correlation	0.351	.629*	-0.159	0.147	-0.387	0.38	-0.262	0.238	0.103	0.006	-0.138	0.39	-0.519	0.264	-0.375	.623*	-0.492	0.305	-0.599	0.229	-0.598	0.159
Paraflocculus	Pearson Correlation	-0.587	-0.047	-0.408	-0.261	-0.261	0.271	-0.182	0.128	-0.293	0.201	-0.415	0.036	0.557	-0.513	0.251	-0.527	0.598	-0.179	0.564	0.038	0.516	0.039
Paraflocculus White Matter	Pearson Correlation	-0.278	-0.112	0.13	-0.19	-0.011	0.127	0.344	0.167	-0.047	0.442	0.038	0.061	-0.252	-0.192	-0.287	-0.513	-0.034	-0.251	-0.197	-0.201	-0.215	0.015
Cingulate Cortex: area 25	Pearson Correlation	-0.009	0.294	0.332	0.075	-0.281	-0.181	-0.118	-0.135	-0.236	-0.212	-0.113	0.006	-0.606	0.128	-0.111	0.304	-0.375	0.392	-0.398	0.123	-.719*	-0.051
Cingulate Cortex: area 30	Pearson Correlation	0.062	0.306	0.095	0.043	-0.31	0.237	0.092	0.549	-0.09	0.58	-0.078	0.407	-.671*	-0.158	-.712*	0.034	-0.597	0.278	-.721*	0.542	-.689*	0.569
Primary Auditory Cortex	Pearson Correlation	0.322	-0.08	0.308	-0.363	0.125	0.257	0.283	0.193	0.051	0.158	0.253	-0.001	-0.328	-0.291	-0.539	-0.311	-0.619	0.066	-.762*	0.065	-0.616	-0.01
Secondary Auditory Cortex: dorsal Area	Pearson Correlation	0.449	0.06	0.368	-0.371	0.083	0.26	0.162	0.334	0.04	0.115	0.247	0.068	-0.485	-0.308	-0.555	-0.013	-.729*	0.336	-.834**	0.245	-.770**	0.035
Secondary Auditory Cortex: ventral Area	Pearson Correlation	0.216	0.125	-0.027	-0.288	0.016	0.073	0.43	-0.005	0.304	0.131	0.217	-0.004	-0.305	-0.108	-0.604	-0.354	-0.392	0	-.725*	-0.142	-0.482	-0.08
Caudomedial Entorhinal Cortex	Pearson Correlation	0.302	-0.287	0.133	0.305	-0.235	0.05	-0.217	-0.08	-0.127	-0.158	-0.076	-0.043	-0.53	-0.271	-0.543	-0.491	-.693*	-.726*	-.662*	-0.077	-0.619	0.053
Cingulum	Pearson Correlation	0.16	-0.094	0.304	0.026	0.062	-.646*	0.573	-.612*	0.314	-0.31	0.333	-0.369	-.818**	-0.325	-0.511	-0.049	-0.435	0.009	-.692*	-0.431	-.705*	-0.39
Cortex-amygdala Transition Zones	Pearson Correlation	0.425	-0.01	0.211	0.154	.679*	-0.156	0.525	-0.227	0.542	0.23	0.628	0	0.146	-0.377	0.156	-0.449	0.343	-0.299	0.063	-0.514	-0.063	-0.343
Dorsal Intermediate Entorhinal Cortex	Pearson Correlation	0.117	-0.091	-0.09	0.054	-0.28	-0.257	0.035	-0.267	0.095	0.046	-0.064	-0.124	-0.317	0.044	-0.336	-0.359	-0.438	-0.417	-.652*	-0.316	-0.514	0.056
Dorsolateral Orbital Cortex	Pearson Correlation	-0.08	-0.448	0.33	-0.213	0.018	-.718*	0.275	-.688*	-0.063	-0.335	0.112	-0.594	-0.239	-0.182	-0.114	-0.106	-0.412	-0.106	-0.445	-.658*	-0.331	-0.599
Intermediate Nucleus Of The Endopiriform Claustrum	Pearson Correlation	0.1	-0.025	0.087	0.054	0.233	-0.214	0.573	-0.151	0.517	0.086	0.384	-0.058	-0.21	-0.288	0.034	-0.486	0.118	-0.161	-0.337	-0.272	-0.385	-0.181
Lateral Orbital Cortex	Pearson Correlation	0.06	-0.432	0.37	0.03	0.255	-0.549	0.567	-0.466	0.281	-0.053	0.387	-0.373	-0.271	-0.474	-0.048	-0.513	-0.267	-0.303	-0.473	-0.433	-0.373	-0.348
Medial Orbital Cortex	Pearson Correlation	-0.119	-0.079	0.344	0.451	0.157	-0.11	0.402	-0.21	0.095	0.151	0.227	0.063	-0.133	-0.149	0.071	-0.12	-0.195	-0.304	-0.29	-0.074	-0.201	0.039
Medial Parietal Association Cortex	Pearson Correlation	0.216	0.457	0.184	0.317	-0.213	0.416	0.107	.628*	-0.021	0.468	0.028	0.573	-.762*	0.134	-.667*	0.163	-0.562	0.287	-.707*	0.533	-.810**	0.415
Parietal Cortex: Posterior Area: rostral Part	Pearson Correlation	0.216	0.189	0.184	0.42	-0.213	0.187	0.107	0.329	-0.021	-0.02	0.028	0.3	-.762*	0.418	-.667*	0.142	-0.562	0.022	-.707*	0.384	-.810**	0.252
Primary Somatosensory Cortex: shoulder Region	Pearson Correlation	0.458	0.537	0.119	0.231	-0.111	0.203	-0.047	0.291	0.228	0.093	0.125	0.375	-.808**	0	-0.43	.683*	-0.368	.644*	-0.54	0.554	-.793**	0.272
Primary Somatosensory Cortex: trunk Region	Pearson Correlation	0.44	.706*	0.042	0.279	-0.241	0.197	-0.125	0.43	0.104	0.099	0.008	0.477	-.739*	0	-0.567	0.432	-0.561	0.439	-.704*	0.542	-.814**	0.385
Temporal Association Area	Pearson Correlation	0.266	-0.203	-0.044	-0.177	-0.04	-0.047	0.251	-0.235	0.222	-0.109	0.141	-0.205	-0.309	-0.166	-0.602	-.713*	-0.44	-0.518	-.720*	-0.252	-0.511	-0.089
Primary Visual Cortex	Pearson Correlation	0.217	0.165	-0.081	-0.423	-0.341	0.034	-0.033	0.129	0.096	-0.048	-0.079	-0.042	-.703*	-0.012	-.639*	0.183	-0.526	0.308	-.711*	0.201	-.691*	0.102
Primary Visual Cortex: binocular Area	Pearson Correlation	0.407	0.025	0.282	-.704*	0.02	-0.198	0.25	0.018	0.176	-0.114	0.252	-0.261	-.678*	-0.261	-.640*	-0.059	-.701*	0.369	-.881**	-0.129	-.809**	-0.211
Primary Visual Cortex: monocular Area	Pearson Correlation	0.351	0.12	0.264	-0.496	-0.056	-0.248	0.272	0.108	0.143	0.135	0.206	-0.11	-.799**	-0.342	-.765**	0.044	-.739*	0.427	-.899**	0.074	-.826**	0.089
Secondary Visual Cortex: lateral Area	Pearson Correlation	0.391	-0.332	0.222	-.717*	0.042	-0.263	0.302	-0.224	0.209	-0.345	0.263	-0.498	-0.607	-0.303	-.673*	-0.427	-.648*	-0.024	-.868**	-0.229	-.754*	-0.319
Secondary Visual Cortex: mediolateral Area	Pearson Correlation	0.236	0.365	0.184	-0.199	-0.197	0.065	0.021	0.43	-0.084	0.365	0.001	0.247	-.689*	-0.12	-.701*	0.257	-0.613	0.493	-.708*	0.454	-.762*	0.454
Secondary Visual Cortex: mediomedial Area	Pearson Correlation	0.127	0.396	0.058	-0.142	-0.314	0.296	-0.064	0.494	-0.068	0.387	-0.105	0.344	-0.628	-0.027	-0.548	0.226	-0.47	0.313	-0.614	0.431	-.708*	0.471
Brain volumes	Pearson Correlation	0.155	.641*	-0.027	0.182	-0.376	0.537	-0.084	0.52	-0.058	0.378	-0.142	0.577	-0.596	-0.112	-.635*	0.135	-0.6	0.209	-.718*	.606*	-.664*	0.549
Supplemental Table 3. Correlations between absolute volumes and male-female social interaction behaviors. Correlations between previously reported behavioral phenotypes and the 40 MRI-based absolute volumes found as significantly different between treatment groups were conducted in males only irrespective of treatment group. Bolded cells indicate significant correlations. **Correlation is signifi…
		Body sniff				Self-grooming				Exploration of arena				Following
Regions		Bouts		Time		Bouts		Time		Bouts		Time		Bouts		Time
		Ctrl	MAR-ASD	Ctrl	MAR-ASD	Ctrl	MAR-ASD	Ctrl	MAR-ASD	Ctrl	MAR-ASD	Ctrl	MAR-ASD	Ctrl	MAR-ASD	Ctrl	MAR-ASD
amygdala	Pearson Correlation	-0.29	-0.398	-0.522	-0.442	0.067	0.075	-0.23	0.243	-0.083	-0.199	0.389	0.412	-0.565	-0.207	-0.56	-0.051
Anterior Commissure: Pars Anterior	Pearson Correlation	0.159	0.226	-0.047	0.042	0.272	-0.288	0.294	-0.133	0.285	0.071	-0.264	-0.048	-0.247	0.106	-0.099	0.067
Anterior Commissure: Pars Posterior	Pearson Correlation	-0.2	-0.368	-0.074	-0.41	-0.106	-0.012	-0.367	0.218	-0.207	-0.194	0.282	0.336	-0.41	-0.076	-.644*	0.086
Basal Forebrain	Pearson Correlation	-0.466	0.14	-.666*	0.143	-0.127	-0.266	-0.006	-0.193	-0.184	-0.117	0.583	-0.043	-.881**	0.158	-.757*	0.108
Bed Nucleus Of Stria Terminalis	Pearson Correlation	-0.551	0.495	-.691*	0.481	-0.196	-0.387	0.311	-0.422	-0.255	-0.019	.743*	-0.199	-.880**	0.121	-.825**	-0.011
Corpus Callosum	Pearson Correlation	-.639*	-0.07	-.692*	-0.348	-0.173	-0.46	0.114	-0.087	-0.316	-0.483	.729*	0.324	-.879**	0.104	-.821**	0.231
Fundus Of Striatum	Pearson Correlation	-0.213	-0.209	-0.04	-0.203	-0.218	-0.098	-0.297	-0.115	-0.399	-0.188	0.384	0.358	-0.449	-0.058	-.670*	0.015
Internal Capsule	Pearson Correlation	-0.28	0.292	-0.508	0.129	0.065	-0.584	0.482	-0.23	0.128	-0.14	0.212	-0.153	-.636*	0.123	-0.431	-0.059
Mammilothalamic Tract	Pearson Correlation	-0.19	0.039	-0.36	0.101	0.505	-0.144	0.453	0.176	0.136	-0.149	0.136	-0.178	-0.559	0.036	-0.482	0.138
Nucleus Accumbens	Pearson Correlation	-0.432	0.052	-0.568	0.029	-0.198	-0.103	-0.149	-0.06	-0.609	-0.107	0.604	0.099	-.831**	0.117	-.733*	0.168
Olfactory Tubercle	Pearson Correlation	0.059	-0.442	-0.016	-0.518	0.05	0.433	0.144	0.287	0.441	0.085	-0.144	0.466	-0.083	-0.074	-0.023	0.187
Pre-para Subiculum	Pearson Correlation	-0.487	0.029	-.675*	-0.058	-0.211	-0.214	0.198	-0.147	-0.484	-0.433	.754*	0.474	-.896**	-0.396	-.766**	-0.391
Stratum Granulosum Of Hippocampus	Pearson Correlation	-0.312	0.281	-0.626	0.212	0.179	-0.548	0.482	-0.56	-0.22	-0.109	0.574	-0.003	-.713*	-0.122	-0.478	-0.31
Paraflocculus	Pearson Correlation	0.096	0.357	0.071	0.279	0.016	-0.368	-0.081	-0.23	0.434	-0.322	-0.519	-0.065	0.273	0.249	0.302	0.163
Paraflocculus White Matter	Pearson Correlation	-0.418	0.038	-0.214	0.106	-0.426	0.074	-0.202	0.188	-0.377	-0.022	0.223	-0.149	-0.408	-0.006	-0.402	-0.034
Cingulate Cortex: area 25	Pearson Correlation	-0.21	0.1	-0.264	-0.001	-0.443	-0.076	0.551	-0.107	-0.323	0.132	0.587	0.061	-.774**	0.164	-.795**	0.07
Cingulate Cortex: area 30	Pearson Correlation	-0.608	0.526	-.723*	.671*	-0.318	-0.097	0.183	-0.126	-0.492	0.139	.718*	-.685*	-.864**	0.196	-.685*	0.027
Primary Auditory Cortex	Pearson Correlation	-.701*	0.467	-.766**	0.456	-0.606	-0.214	-0.198	-0.089	-.804**	-0.087	.715*	-0.203	-.728*	0.313	-0.524	0.098
Secondary Auditory Cortex: dorsal Area	Pearson Correlation	-.692*	.612*	-.781**	.668*	-0.56	-0.266	-0.016	-0.328	-.780**	-0.117	.835**	-0.22	-.816**	0.225	-0.594	-0.061
Secondary Auditory Cortex: ventral Area	Pearson Correlation	-.702*	0.209	-.845**	0.103	-0.239	-0.226	-0.333	0.059	-0.489	-0.093	0.604	-0.053	-.738*	0.187	-0.537	0.042
Caudomedial Entorhinal Cortex	Pearson Correlation	-0.417	-.607*	-0.586	-0.597	-0.209	-0.192	0.329	-0.101	-0.576	-.628*	.634*	0.3	-.717*	0.091	-0.411	0.394
Cingulum	Pearson Correlation	-0.53	-0.533	-0.378	-0.558	-0.271	0.241	-0.062	0.193	-0.509	-0.108	.699*	0.516	-.713*	-0.27	-.825**	0.062
Cortex-amygdala Transition Zones	Pearson Correlation	-0.454	-0.455	-0.135	-0.459	-0.129	0.125	-0.631	-0.036	0.212	-0.11	0.103	0.486	0.196	-0.086	0.065	0.09
Dorsal Intermediate Entorhinal Cortex	Pearson Correlation	-0.371	-0.548	-.670*	-0.531	-0.166	0.083	0.171	0.561	-0.558	-0.161	0.536	-0.037	-.852**	-0.106	-0.629	0.172
Dorsolateral Orbital Cortex	Pearson Correlation	-0.045	-0.518	-0.094	-0.541	-0.498	.631*	0.003	0.403	-.751*	0.123	0.335	.631*	-0.512	-.667*	-0.548	-0.31
Intermediate Nucleus Of The Endopiriform Claustrum	Pearson Correlation	-0.443	-0.348	-0.331	-0.331	-0.226	0.039	-0.306	0.134	-0.307	-0.169	0.361	0.19	-0.597	0.277	-.650*	0.353
Lateral Orbital Cortex	Pearson Correlation	-0.105	-0.518	-0.079	-0.504	-0.399	0.497	-0.238	0.29	-0.613	-0.016	0.378	0.437	-0.53	-0.169	-.641*	0.178
Medial Orbital Cortex	Pearson Correlation	0.153	-0.306	0.126	-0.366	-0.369	0.249	-0.141	-0.004	-0.503	0.18	0.185	0.196	-0.408	-0.107	-0.512	0.168
Medial Parietal Association Cortex	Pearson Correlation	-.725*	0.405	-.747*	0.482	-0.338	-0.182	0.215	-0.424	-0.388	0.184	.812**	-0.412	-.828**	0.428	-.712*	0.11
Parietal Cortex: Posterior Area: rostral Part	Pearson Correlation	-.725*	-0.082	-.747*	-0.063	-0.338	-0.064	0.215	-0.192	-0.388	0.048	.812**	-0.136	-.828**	0.414	-.712*	0.253
Primary Somatosensory Cortex: shoulder Region	Pearson Correlation	-0.603	0.552	-0.539	0.55	0.036	-0.26	0.344	-0.583	-0.108	0.216	.719*	-0.221	-.697*	0.161	-0.563	-0.06
Primary Somatosensory Cortex: trunk Region	Pearson Correlation	-.692*	0.233	-.770**	0.293	-0.078	-0.54	0.374	-.608*	-0.375	-0.273	.791**	-0.205	-.821**	0.254	-0.582	0.054
Temporal Association Area	Pearson Correlation	-.741*	-0.211	-.882**	-0.383	-0.246	-0.204	-0.209	0.222	-0.565	-0.388	0.619	0.146	-.764*	0.159	-0.475	0.267
Primary Visual Cortex	Pearson Correlation	-.632*	0.523	-.739*	0.468	-0.042	-0.209	0.29	-0.155	-0.468	-0.084	.691*	-0.176	-.876**	-0.276	-0.615	-0.429
Primary Visual Cortex: binocular Area	Pearson Correlation	-.706*	0.315	-.742*	0.381	-0.384	-0.134	0.009	0.029	-.753*	-0.282	.854**	-0.018	-.897**	-0.208	-.696*	-0.363
Primary Visual Cortex: monocular Area	Pearson Correlation	-.704*	0.323	-.736*	0.484	-0.323	-0.027	0.042	0.118	-.659*	-0.136	.875**	-0.309	-.883**	-0.223	-.720*	-0.275
Secondary Visual Cortex: lateral Area	Pearson Correlation	-.783**	0.169	-.811**	0.083	-0.384	-0.061	-0.098	0.141	-.741*	-0.371	.825**	0.188	-.867**	-0.166	-.648*	-0.192
Secondary Visual Cortex: mediolateral Area	Pearson Correlation	-.746*	0.538	-.768**	.704*	-0.376	-0.152	0.189	-0.061	-0.504	0.037	.783**	-.632*	-.814**	-0.022	-0.598	-0.192
Secondary Visual Cortex: mediomedial Area	Pearson Correlation	-0.614	0.54	-.705*	.649*	-0.262	-0.319	0.298	-0.188	-0.394	-0.05	.688*	-0.574	-.877**	-0.033	-.651*	-0.229
Brain volumes	Pearson Correlation	-0.553	0.601	-.763*	0.535	-0.175	-.691*	0.297	-.608*	-0.495	-0.183	.684*	-0.434	-.880**	0.358	-0.607	0.106
Supplemental Table 3. Correlations between absolute volumes and male-female social interaction behaviors. Correlations between previously reported behavioral phenotypes and the 40 MRI-based absolute volumes found as significantly different between treatment groups were conducted in males only irrespective of treatment group. Bolded cells indicate significant correlations. **Correlation is signifi…
