# Supplementary material for: Sexually dimorphic neuroanatomical differences relate to ASD-relevant behavioral outcomes in a maternal autoantibody mouse model
Source: Mol Psychiatry. 2021 Jul 21;26(12):7530–7. doi: 10.1038/s41380-021-01215-w (PMC8776898; doi:10.1038/s41380-021-01215-w)
Supplement: Supplementary file 6 — Supplementary Table 5 [file 41380_2021_1215_MOESM6_ESM.xlsx]

## Sheet: Supplemental Table 5
	Effect Sizes for Kruskal-Wallis Test
									Effect Size Bins
			PC vs PC						Small	0.01 - 0.06
									Medium	0.06 - 0.14
	Comparison	H (mean rank diff)	k (# of groups)	N (total values)		Effect Size	Bin		Large	>0.14
	WT Female vs. WT Male	-162.3	4	1444		-0.116181	Medium
	WT Female vs. MAR Male	405.4	4	1444		0.278056	Large
	WT Female vs. MAR Female	39.75	4	1444		0.0241319	Small
	WT Male vs. MAR Male	567.7	4	1444		0.390764	Large
	WT Male vs. MAR Female	202.1	4	1444		0.136875	Medium
	MAR Male vs. MAR Female	-365.6	4	1444		-0.257361	Large
			PC vs HIP
	WT Female vs. WT Male	-194.6	4	988		-0.202846	Large
	WT Female vs. MAR Male	260.3	4	988		0.259451	Large
	WT Female vs. MAR Female	0	4	988		-0.0050813
	WT Male vs. MAR Male	454.9	4	988		0.457215	Large
	WT Male vs. MAR Female	194.6	4	988		0.192683	Large
	MAR Male vs. MAR Female	-260.3	4	988		-0.269614	Large
			PC vs AC
	WT Female vs. WT Male	225.4	4	1824		0.121099	Medium
	WT Female vs. MAR Male	661.4	4	1824		0.360659	Large
	WT Female vs. MAR Female	189.2	4	1824		0.101209	Medium
	WT Male vs. MAR Male	436	4	1824		0.236813	Large
	WT Male vs. MAR Female	-36.24	4	1824		-0.0226593	Small
	MAR Male vs. MAR Female	-472.2	4	1824		-0.262198	Large
			PC vs SC
	WT Female vs. WT Male	-153.6	4	3000		-0.0529372	Small
	WT Female vs. MAR Male	859.2	4	3000		0.285113	Large
	WT Female vs. MAR Female	429.5	4	3000		0.141689	Large
	WT Male vs. MAR Male	1013	4	3000		0.336449	Large
	WT Male vs. MAR Female	583.1	4	3000		0.192957	Large
	MAR Male vs. MAR Female	-429.7	4	3000		-0.145093	Large
			PC vs MB
	WT Female vs. WT Male	-53.98	4	675		-0.0878987	Medium
	WT Female vs. MAR Male	174.7	4	675		0.252906	Large
	WT Female vs. MAR Female	142.5	4	675		0.204918	Large
	WT Male vs. MAR Male	228.7	4	675		0.333383	Large
	WT Male vs. MAR Female	196.5	4	675		0.285395	Large
	MAR Male vs. MAR Female	-32.18	4	675		-0.0554098	Small
			PC vs BCSB
	WT Female vs. WT Male	-288.2	4	3876		-0.0757231	Medium
	WT Female vs. MAR Male	1086	4	3876		0.279184	Large
	WT Female vs. MAR Female	1256	4	3876		0.323089	Large
	WT Male vs. MAR Male	1374	4	3876		0.353564	Large
	WT Male vs. MAR Female	1544	4	3876		0.397469	Large
	MAR Male vs. MAR Female	169.8	4	3876		0.042562	Small
			HIP vs HIP
	WT Female vs. WT Male	-28.5	4	676		-0.0498512	Small
	WT Female vs. MAR Male	130.4	4	676		0.186607	Large
	WT Female vs. MAR Female	39.62	4	676		0.0515179	Small
	WT Male vs. MAR Male	158.9	4	676		0.229018	Large
	WT Male vs. MAR Female	68.12	4	676		0.0939286	Medium
	MAR Male vs. MAR Female	-90.79	4	676		-0.142545	Large
			HIP vs AC
	WT Female vs. WT Male	106.1	4	1248		0.0812701	Medium
	WT Female vs. MAR Male	305.5	4	1248		0.241559	Large
	WT Female vs. MAR Female	237	4	1248		0.186495	Large
	WT Male vs. MAR Male	199.4	4	1248		0.15627	Large
	WT Male vs. MAR Female	130.9	4	1248		0.101206	Medium
	MAR Male vs. MAR Female	-68.48	4	1248		-0.0590675	Small
			HIP vs SC
	WT Female vs. WT Male	-68.88	4	2080		-0.0355877	Small
	WT Female vs. MAR Male	440.8	4	2080		0.209923	Large
	WT Female vs. MAR Female	119.6	4	2080		0.0552023	Small
	WT Male vs. MAR Male	509.7	4	2080		0.243112	Large
	WT Male vs. MAR Female	188.4	4	2080		0.088343	Medium
	MAR Male vs. MAR Female	-321.3	4	2080		-0.157177	Large
			HIP vs MB
	WT Female vs. WT Male	-6.145	4	468		-0.0240194	Small
	WT Female vs. MAR Male	96.73	4	468		0.197694	Large
	WT Female vs. MAR Female	46.87	4	468		0.0902371	Medium
	WT Male vs. MAR Male	102.9	4	468		0.210991	Large
	WT Male vs. MAR Female	53.02	4	468		0.103491	Medium
	MAR Male vs. MAR Female	-49.85	4	468		-0.118211	Medium
			HIP vs BCSB
	WT Female vs. WT Male	-59.18	4	2652		-0.0242372	Small
	WT Female vs. MAR Male	685.3	4	2652		0.256911	Large
	WT Female vs. MAR Female	413.8	4	2652		0.154381	Large
	WT Male vs. MAR Male	744.5	4	2652		0.279267	Large
	WT Male vs. MAR Female	473	4	2652		0.176737	Large
	MAR Male vs. MAR Female	-271.5	4	2652		-0.104418	Medium
			AC vs AC
	WT Female vs. WT Male	452.3	4	2304		0.194478	Large
	WT Female vs. MAR Male	255.9	4	2304		0.109087	Medium
	WT Female vs. MAR Female	337.3	4	2304		0.144478	Large
	WT Male vs. MAR Male	-196.5	4	2304		-0.0876087	Medium
	WT Male vs. MAR Female	-115	4	2304		-0.0521739	Small
	MAR Male vs. MAR Female	81.48	4	2304		0.0332522	Small
			AC vs SC
	WT Female vs. WT Male	446	4	3840		0.114964	Medium
	WT Female vs. MAR Male	467.8	4	3840		0.120647	Medium
	WT Female vs. MAR Female	564.8	4	3840		0.145933	Large
	WT Male vs. MAR Male	21.85	4	3840		0.0043926
	WT Male vs. MAR Female	118.8	4	3840		0.0296663	Small
	MAR Male vs. MAR Female	96.95	4	3840		0.0239703	Small
			AC vs MB
	WT Female vs. WT Male	68.31	4	864		0.0736163	Medium
	WT Female vs. MAR Male	153.6	4	864		0.172791	Large
	WT Female vs. MAR Female	154	4	864		0.173256	Large
	WT Male vs. MAR Male	85.29	4	864		0.0933605	Medium
	WT Male vs. MAR Female	85.71	4	864		0.0938488	Medium
	MAR Male vs. MAR Female	0.4259	4	864		-0.00531872
			AC vs BSCB
	WT Female vs. WT Male	-546.3	4	4896		-0.112694	Medium
	WT Female vs. MAR Male	1154	4	4896		0.234873	Large
	WT Female vs. MAR Female	873.4	4	4896		0.177514	Large
	WT Male vs. MAR Male	1700	4	4896		0.346484	Large
	WT Male vs. MAR Female	1420	4	4896		0.289248	Large
	MAR Male vs. MAR Female	-280.4	4	4896		-0.0583401	Small
			SC vs SC
	WT Female vs. WT Male	-428.1	4	6400		-0.0677142	Medium
	WT Female vs. MAR Male	485.4	4	6400		0.0751094	Medium
	WT Female vs. MAR Female	-21.6	4	6400		-0.00415885
	WT Male vs. MAR Male	913.5	4	6400		0.142042	Large
	WT Male vs. MAR Female	406.5	4	6400		0.0627736	Medium
	MAR Male vs. MAR Female	-507	4	6400		-0.08005	Medium
			SC vs MB
	WT Female vs. WT Male	-37.44	4	1440		-0.0295543	Small
	WT Female vs. MAR Male	238.8	4	1440		0.162813	Large
	WT Female vs. MAR Female	114.5	4	1440		0.0762535	Medium
	WT Male vs. MAR Male	276.3	4	1440		0.188928	Large
	WT Male vs. MAR Female	151.9	4	1440		0.102298	Medium
	MAR Male vs. MAR Female	-124.4	4	1440		-0.0901114	Medium
			SC vs BSCB
	WT Female vs. WT Male	184.4	4	8160		0.0219961	Small
	WT Female vs. MAR Male	2063	4	8160		0.25233	Large
	WT Female vs. MAR Female	686.2	4	8160		0.0835213	Medium
	WT Male vs. MAR Male	1878	4	8160		0.229647	Large
	WT Male vs. MAR Female	501.8	4	8160		0.0609122	Medium
	MAR Male vs. MAR Female	-1376	4	8160		-0.169323	Large
			MB vs MB
	WT Female vs. WT Male	16.54	4	324		0.0360625	Small
	WT Female vs. MAR Male	58.47	4	324		0.167094	Large
	WT Female vs. MAR Female	43.51	4	324		0.120344	Medium
	WT Male vs. MAR Male	41.93	4	324		0.115406	Medium
	WT Male vs. MAR Female	26.96	4	324		0.068625	Medium
	MAR Male vs. MAR Female	-14.96	4	324		-0.062375	Medium
			MB vs BSCB
	WT Female vs. WT Male	137.4	4	1836		0.0722707	Medium
	WT Female vs. MAR Male	552.8	4	1836		0.299017	Large
	WT Female vs. MAR Female	399.6	4	1836		0.215393	Large
	WT Male vs. MAR Male	415.4	4	1836		0.224017	Large
	WT Male vs. MAR Female	262.3	4	1836		0.140448	Large
	MAR Male vs. MAR Female	-153.2	4	1836		-0.0863537	Medium
			BSCB vs BSCB
	WT Female vs. WT Male	1057	4	10404		0.101154	Medium
	WT Female vs. MAR Male	1371	4	10404		0.131346	Medium
	WT Female vs. MAR Female	2305	4	10404		0.221154	Large
	WT Male vs. MAR Male	313.8	4	10404		0.0296923	Small
	WT Male vs. MAR Female	1248	4	10404		0.119519	Medium
	MAR Male vs. MAR Female	933.9	4	10404		0.0893173	Medium
